# Supplementary material for: Alphacoronaviruses Are Common in Bats in the Upper Midwestern United States
Source: Viruses. 2022 Jan 19;14(2):184. doi: 10.3390/v14020184 (PMC8877427; doi:10.3390/v14020184)
Supplement: Supplementary file 1 [file viruses-14-00184-s001.zip]

Archive with 6 entries (6 files):
- Figure S1.pdf
- Figure S2.pdf
- Figure S3.pdf
- Figure S4.pdf
- Figure S5.pdf
- Tables S1 and S2.pdf
